# Supplementary material for: Effect of nicotine exposure on the rate of orthodontic tooth movement: A meta-analysis based on animal studies
Source: PLoS One. 2021 Feb 17;16(2):e0247011. doi: 10.1371/journal.pone.0247011 (PMC7888643; doi:10.1371/journal.pone.0247011)
Supplement: S1 Data — (XLSX) [file pone.0247011.s002.xlsx]

## Sheet: Φύλλο1
	Data extracted from Fig. 2(A) Ferreira et al.
	Smoking	Non-smoking
C	6,995±0,190	6,884±0,161
OTM	7,115±0,188	7,044±0,215
P	6,992±0,208	6,975±0,209
POTM	7,325±0,228	7,499±0,404
